# Supplementary material for: BZU2/ZmMUTE controls symmetrical division of guard mother cell and specifies neighbor cell fate in maize
Source: PLoS Genet. 2019 Aug 29;15(8):e1008377. doi: 10.1371/journal.pgen.1008377 (PMC6738654; doi:10.1371/journal.pgen.1008377)
Supplement: S1 Table — (XLSX) [file pgen.1008377.s012.xlsx]

## Sheet: Sheet1
Supplementary files
S1 Table. Primers used in this study.
Primer name	Primer sequence (5’ - 3’)	Purpose
gRNA	CCTGTCATGATCAAGGAGCTCGC	BZU2-CRISPR-Cas9 generation
BZU2-cas9-L	GTCAGATGAACGAGCATCTC	Sequence for BZU2-CRISPR-Cas9
BZU2-cas9-R	AATGGATGGAGCTAGCCATG	Sequence for BZU2-CRISPR-Cas9
79M15-L	ACAAGCAGTCACAATAAT	Fine mapping of BZU2 in left border
79M15-R	TGATCTCGGCCCATGCTA	Fine mapping of BZU2 in left border
79M45-L	TTCGTTTCCGTCCGTTTC	Fine mapping of BZU2 in right border
79M45-R	CGCTGAGATACCGTTTGTG	Fine mapping of BZU2 in right border
280-Apa1-BZU2-F	GACGAGCTGTACAAGGGGCCCATGTCCCACATCGCGGTG	Used for 35S::BZU2:GFP
280-Spe1-BZU2-R	CAACTTTTGTTCACCACTAGTTTATATGGCGGCGGCCAT	Used for 35S::BZU2:GFP
SCR1-qPCR-L	ACAATTGTTCACATTGGATAAGT	RT-qPCR for GRMZM2G450920
SCR1-qPCR-R	TGAAGAATAATCCTAGTGTGTCA	RT-qPCR for GRMZM2G450920
BRK1-qPCR-L	CTTCGACTTCCTCCTCAGATTCG	RT-qPCR for GRMZM5G842058
BRK1-qPCR-R	TCGTCGCGCTGCCCACTTGGACT	RT-qPCR for GRMZM5G842058
BRK3-qPCR-L	ACCATGTTTTTGTTCTACGCGAG	RT-qPCR for GRMZM5G886363
BRK3-qPCR-R	TCTATGATTGATGGTCGCTGAAT	RT-qPCR for GRMZM5G886363
ROP2-qPCR-L	GCTATGAGAATGTTTCGAAGAAG	RT-qPCR for GRMZM5G846811
ROP2-qPCR-R	TGGGGAGAAAAAGTAAATCCAGT	RT-qPCR for GRMZM5G846811
ROP9-qPCR-L	TCGGCCTCTGGGACACTGCAGGT	RT-qPCR for GRMZM5G803949
ROP9-qPCR-R	TGATCAGTGAGAAAGCCAGAAGA	RT-qPCR for GRMZM5G803949
PAN1-qPCR-L	GTTCGGCGTCACATGCTCCA	RT-qPCR for GRMZM5G836190
PAN1-qPCR-R	CAGCTCCGACAGCAGCGAGA	RT-qPCR for GRMZM5G836190
PAN2-qPCR-L	GGCTTGCGTGGGTACTACTG	RT-qPCR for GRMZM2G034572
PAN2-qPCR-R	GGTCAGTGGAGGACCTCTTCTT	RT-qPCR for GRMZM2G034572
ZmFAMA-qPCR-L	CACCAACATCACCACCATC	RT-qPCR for GRMZM2G162450
ZmFAMA-qPCR-R	GAAGCTGAGGATCTGGTGC	RT-qPCR for GRMZM2G162450
LG1-qPCR-L	AGATACCACCGTCGCCACAAG	RT-qPCR for GRMZM2G036297
LG1-qPCR-R	ACGTATCCAGAGGAAAGCCAT	RT-qPCR for GRMZM2G036297
BZU2-qPCR-L	GCGCTCCCACCTCCTCTCCTCC	RT-qPCR for GRMZM2G417164
BZU2-qPCR-R	CGGAGATCTTGGCCTCGACGTC	RT-qPCR for GRMZM2G417164
ZmUbiquitin-L	TGGTTGTGGCTTCGTTGGTT	RT-qPCR for ZmUbiquitin
ZmUbiquitin-R	GCTGCAGAAGAGTTTTGGGTACA	RT-qPCR for ZmUbiquitin
PAN1-1-ChIP-L	TGTCTGCGACCCAGGGAATG	ChIP-qPCR for GRMZM5G836190
PAN1-1-ChIP-R	ACACCAGGACCGCCAGAACC	ChIP-qPCR for GRMZM5G836190
PAN1-2-ChIP-L	GACTAGAGTAGTCATGGGGATC	ChIP-qPCR for GRMZM5G836190
PAN1-2-ChIP-R	GGTTTAGGTGACTGGGATTT	ChIP-qPCR for GRMZM5G836190
PAN1-3-ChIP-L	CCTGCTTGTTAGCTGGACTGG	ChIP-qPCR for GRMZM5G836190
PAN1-3-ChIP-R	AGGTTGGCAGCGGCACATCA	ChIP-qPCR for GRMZM5G836190
PAN2-1-ChIP-L	TATCAGCGAGGTGGTATGGC	ChIP-qPCR for GRMZM2G034572
PAN2-1-ChIP-R	AGACCGCTTCCCTCCCTCCG	ChIP-qPCR for GRMZM2G034572
PAN2-2-ChIP-L	CAAAGAACTTTTGCTAAGAACG	ChIP-qPCR for GRMZM2G034572
PAN2-2-ChIP-R	ATTAGGGAACGCACATCACC	ChIP-qPCR for GRMZM2G034572
PAN1CK-ChIP-L	TAACTTTGTTCACAGGATGCCAATA	CK-ChIP-qPCR for GRMZM5G836190
PAN1CK-ChIP-R	CAGCGTCTACAGTTTCCTCTTCG	CK-ChIP-qPCR for GRMZM5G836190
PAN2CK-ChIP-L	CGGCGGAACGAACCCTAACCCT	CK-ChIP-qPCR for GRMZM2G034572
PAN2CK-ChIP-R	CCCATCCCATCCCATCCCATC	CK-ChIP-qPCR for GRMZM2G034572
ZM178-ChIP-L	TTGGCATAGGTGGCGGAGGT	ChIP-qPCR for GRMZM2G134178
ZM178-ChIP-R	GGTGGCATGGACGGTGATC	ChIP-qPCR for GRMZM2G134178
pB42AD-BZU2-L	AAGGAATTCATGTCCCACATCGCGGTGGAGC	BZU2 gene cloning for Yeast one-hybrid assay
pB42AD-BZU2-R	TTTGGATCCTTATATGGCGGCGGCCATGGCT	BZU2 gene cloning for Yeast one-hybrid assay
P1-WT	GAATGAGGGGCACCTGGAGAGCACATGAATGAGGGGCACCTGGAGAGCACATGAATGAGGGGCACCTGGAGAGCACATGAATGAGGGGCACCTGGAGAGCACAT	Gene synthesis E-box in PAN1 promoter of normal sequence
P1-m1	GAATGAGGGGAGCCTGGAGAGCACATGAATGAGGGGAGCCTGGAGAGCACATGAATGAGGGGAGCCTGGAGAGCACATGAATGAGGGGAGCCTGGAGAGCACAT	Gene synthesis E-box in PAN1 promoter of mutant sequence
P2-WT	CAGCCACAACAGGTGTCCCTTTCAAGTGATCTCTGCACAGCCACAACAGGTGTCCCTTTCAAGTGATCTCTGCACAGCCACAACAGGTGTCCCTTTCAAGTGATCTCTGCA	Gene synthesis E-box in PAN2 promoter of normal sequence
P2-m2	CAGCCACAAAGCTTGTCCCTTTAGCCTGATCTCTGCACAGCCACAAAGCTTGTCCCTTTAGCCTGATCTCTGCACAGCCACAAAGCTTGTCCCTTTAGCCTGATCTCTGCA	Gene synthesis E-box in PAN2 promoter of mutant sequence
P3-WT	GCCTCCACTCCATCTGCGATGCAATGGCCTCCACTCCATCTGCGATGCAATGGCCTCCACTCCATCTGCGATGCAATGGCCTCCACTCCATCTGCGATGCAATG	Gene synthesis E-box in PAN2 promoter of normal sequence
P3-m3	GCCTCCACTCCAGACCCGATGCAATGGCCTCCACTCCAGACCCGATGCAATGGCCTCCACTCCAGACCCGATGCAATGGCCTCCACTCCAGACCCGATGCAATG	Gene synthesis E-box in PAN2 promoter of mutant sequence
pGEX-2TK-BZU2-L	CGGGGTACCATGTCCCACATCGCGGTGGAGC	BZU2 gene cloning for EMSA
pGEX-2TK-BZU2-R	CCGGAATTCTTATATGGCGGCGGCCATGGCT	BZU2 gene cloning for EMSA
BioP1-F	GAATGAGGGGCACCTGGAGAGCACAT	biotin labeled E-box in PAN1 promoter
BioP1-R	ATGTGCTCTCCAGGTGCCCCTCATTC	biotin labeled E-box in PAN1 promoter
ColdP1-F	GAATGAGGGGCACCTGGAGAGCACAT	E-box in PAN1 promoter (cold probe)
ColdP1-R	ATGTGCTCTCCAGGTGCCCCTCATTC	E-box in PAN1 promoter (cold probe)
BioP2-F	CAGCCACAACAGGTGTCCCTTTCAAGTGATCTCTGCA	biotin labeled E-box in PAN2 promoter
BioP2-R	TGCAGAGATCACTTGAAAGGGACACCTGTTGTGGCTG	biotin labeled E-box in PAN2 promoter
ColdP2-F	CAGCCACAACAGGTGTCCCTTTCAAGTGATCTCTGCA	E-box in PAN2 promoter (cold probe)
ColdP2-R	TGCAGAGATCACTTGAAAGGGACACCTGTTGTGGCTG	E-box in PAN2 promoter (cold probe)
BioP3-F	GCCTCCACTCCATCTGCGATGCAATG	biotin labeled E-box in PAN2 promoter
BioP3-R	CATTGCATCGCAGATGGAGTGGAGGC	biotin labeled E-box in PAN2 promoter
ColdP3-F	GCCTCCACTCCATCTGCGATGCAATG	E-box in PAN2 promoter (cold probe)
ColdP3-R	CATTGCATCGCAGATGGAGTGGAGGC	E-box in PAN2 promoter (cold probe)
Pri1: pIPKb003-Spe1-OsMUTEpro-F	GGCCCTTAAGGCCTTACTAGTACGTCACCACTTCTTACCC	Cloning of OsMUTE promoter
Pri2: OsMUTEpro-R-YFP	CCATGGTGGATCCCATAACTTAATTAATTTACTTACGACCTTGTCG	Cloning of OsMUTE promoter
Pri3:OsMUTEpro-YFP-F	ATTAATTAAGTTATGGGATCCACCATGGTGAGC	Amplification of YFP
Pri4: YFP-R-AtMUTE	GAGACATTCTAGAGGATCCGTTCAAGTCTTCT	Amplification of YFP
Pri5:YFP-AtMUTE-F	CGGATCCTCTAGAATGTCTCACATCGCTGTTGAAAGG	Amplification of AtMUTE ORF
Pri6:AtMUTE-R-Sal1-pIPKb003	TATCCAGTCACTATGGTCGACTCAATTGGTAGAGACGATCACTTCA	Amplification of AtMUTE ORF with STOP
Pri7:YFP-R-OsMUTE	GTGCGACATTCTAGAGGATCCGTTCAAGTCTTCT	Amplification of YFP
Pri8:YFP-OsMUTE-F	GATCCTCTAGAATGTCGCACATCGCCGTG	Amplification of OsMUTE ORF
Pri9: OsMUTE-R-Sal1-pIPKb003	TATCCAGTCACTATGGTCGACCTAGGAATGGAGGTGATTATCGGG	Amplification of OsMUTE ORF with STOP codon
Pri10: YFP-R-ZmMUTE	GTGGGACATTCTAGAGGATCCGTTCAAGTCTTCT	Amplification of YFP
Pri11:YFP-ZmMUTE-F	GATCCTCTAGAATGTCCCACATCGCGGTG	Amplification of ZmMUTE ORF
Pri12: ZmMUTE-R-Sal1-pIPKb003	TATCCAGTCACTATGGTCGACTTATATGGCGGCGGCCAT	Amplification of ZmMUTE ORF with STOP codon
Pri13: ZmMUTEdel30AA-R-Sal1-pIPKb003	TATCCAGTCACTATGGTCGACTTACTGCTGCACCTCGTAGGC	Amplification of ZmMUTE ORF delete 30 AA in C terminal with STOP codon
Pri14:YFP-R-BdMUTE	GTGCGACATTCTAGAGGATCCGTTCAAGTCTTCT	Amplification of YFP
Pri15: YFP-BdMUTE-F	GATCCTCTAGAATGTCGCACATCGCGGTG	Amplification of BdMUTE ORF
Pri16: BdMUTE-R-Sal1-pIPKb003	TATCCAGTCACTATGGTCGACTTAATTGATCATGATGTCGCCATG	Amplification of BdMUTE ORF with STOP codon
Pri17: BdMUTEdel30AA-R-Sal1-pIPKb003	TATCCAGTCACTATGGTCGACTTAGCAGCAGAAGGTCTGGTGC	Amplification of BdMUTE ORF delete 30 AA in C terminal with STOP codon
Pri18: GW-AtMUTEp-F	GGGGACAAGTTTGTACAAAAAAGCAGGCTGCTTGCTTCAGCTGATAAGAAG	Cloning of AtMUTE promoter
Pri19: AtMUTE-R-YFP	CTTGCTCACCATGGTGGATCCCATATTGGTAGAGACGATCACTT	Clone AtMUTE::AtMUTE the whole genomic fragment
Pri20: AtMUTE-YFP-F	AAGTGATCGTCTCTACCAATATGGGATCCACCATGGTGAGCAAG	Amplification of YFP
Pri21: YFP-R-GW	GGGGACCACTTTGTACAAGAAAGCTGGGTGTTATCTAGAGGATCCGTTCAAGTC	Amplification of YFP
Pri22: AtMUTEp-R-YFP	CTTGCTCACCATGGTGGATCCCATGATACTTAATTGATCAAGAT	Cloning of AtMUTE promoter
Pri23: AtMUTEp-YFP-F	ATCTTGATCAATTAAGTATCATGGGATCCACCATGGTGAGCAAG	Amplification of YFP
Pri24: YFP-R-ZmMUTE	GCGCTCCACCGCGATGTGGGACATTCTAGAGGATCCGTTCAAGTC	Amplification of YFP
Pri25: YFP-R-BdMUTE	CCGCTCCACCGCGATGTGCGACATTCTAGAGGATCCGTTCAAGTC	Amplification of YFP
Pri26: YFP-ZmMUTE-F	GACTTGAACGGATCCTCTAGAATGTCCCACATCGCGGTGGAGCGC	Amplification of ZmMUTE ORF
Pri27: ZmMUTE-R-GW	GGGGACCACTTTGTACAAGAAAGCTGGGTGTTATATGGCGGCGGCCATG	Amplification of OsMUTE ORF with STOP codon
Pri28: ZmMUTEdel30AA-R-GW	GGGGACCACTTTGTACAAGAAAGCTGGGTGTTACTGCTGCACCTCGTAGG	Amplification of ZmMUTE ORF delete 30 AA in C terminal with STOP codon
Pri29: YFP-BdMUTE-F	GACTTGAACGGATCCTCTAGAATGTCGCACATCGCGGTGGAGCGG	Amplification of BdMUTE ORF
Pri30: BdMUTE-R-GW	GGGGACCACTTTGTACAAGAAAGCTGGGTGTTAATTGATCATGATGTCG	Amplification of BdMUTE ORF with STOP codon
Pri31: BdMUTEdel30AA-R-GW	GGGGACCACTTTGTACAAGAAAGCTGGGTGTTAGCAGCAGAAGGTCTGG	Amplification of BdMUTE ORF delete 30 AA in C terminal with STOP codon
Pri32: pCM3300-Spe1-ZmMUTEpro-F	CGGATCCATTTAAATACTAGTATAGGAAAAAGAATCACTAAATTCAGAGTT	Cloning of BZU2/ZmMUTE promoter
Pri33: ZmMUTEpro-R-YFP	CCATGGTGGATCCCATAATGTGATCGATCGACGACTACTG	Cloning of BZU2/ZmMUTE promoter
Pri34: ZmMUTEpro-YFP-F	CATTATGGGATCCACCATGGTGAGC	Amplification of YFP
Pri35: YFP-R-ZmMUTE	GTGGGACATTCTAGAGGATCCGTTCAAGTCTTCT	Amplification of YFP
Pri36: YFP-ZmMUTE-F	GATCCTCTAGAATGTCCCACATCGCGGTG	Amplification of BZU2/ZmMUTE ORF
Pri37: ZmMUTE-R-Sac1-pCM3300	CGATCGGGGAAATTCGAGCTCTTATATGGCGGCGGCCAT	Amplification of BZU2/ZmMUTE ORF with STOP
